# Supplementary material for: Intraindividual Double Burden of Malnutrition in Chinese Children and Adolescents Aged 6–17 Years: Evidence from the China Health and Nutrition Survey 2015
Source: Nutrients. 2021 Sep 3;13(9):3097. doi: 10.3390/nu13093097 (PMC8469495; doi:10.3390/nu13093097)
Supplement: Supplementary file 1 [file nutrients-13-03097-s001.zip]

Archive with 1 entries (1 files):
- nutrients-1324064-SI.pdf
